# Supplementary material for: Expression of lactate-related signatures correlates with immunosuppressive microenvironment and prognostic prediction in ewing sarcoma
Source: Front Genet. 2022 Aug 24;13:965126. doi: 10.3389/fgene.2022.965126 (PMC9448906; doi:10.3389/fgene.2022.965126)
Supplement: Supplementary file 1 [file DataSheet1.xlsx]

## Sheet: Table S1
Table S1. Lactate related genes in the MSigDB database
Gene symbol	NCBI Entrez Gene
GOBP_LACTATE_METABOLIC_PROCESS
PARK7	11315
LDHD	197257
PNKD	25953
HAGH	3029
HIF1A	3091
LDHA	3939
LDHB	3945
LDHC	3948
MIR210	406992
PFKFB2	5208
TIGAR	57103
TP53	7157
SLC25A12	8604
PER2	8864
ACTN3	89
LDHAL6B	92483
HP_INCREASED_SERUM_LACTATE
PET100	100131801
PET117	100303755
DNM1L	10059
TSFM	10102
LRPPRC	10128
WARS2	10352
PITRM1	10531
FARS2	10667
LIAS	11019
ADAMTS13	11093
MRPL3	11222
POLG2	11232
FDX2	112812
SLC25A26	115286
COX20	116228
SFXN4	119559
MTFMT	123263
EARS2	124454
MICOS13	125988
NDUFA11	126328
NAXE	128240
TANGO2	128989
DNAJC19	131118
COX4I1	1327
COX6A2	1339
COX6B1	1340
COX8A	1351
COX10	1352
COX15	1355
NDUFAF6	137682
SLC25A10	1468
CYC1	1537
CYP27A1	1593
DGUOK	1716
DLD	1738
ECHS1	1892
FASTKD2	22868
ISCU	23479
PDSS1	23590
RNASEH1	246243
MTO1	25821
TXN2	25828
NDUFAF3	25915
FBXL4	26235
HIBCH	26275
UQCRQ	27089
COQ2	27235
HTRA2	27429
GOT2	2806
SLC25A42	284439
MRPS28	28957
ACAD9	28976
SLC25A4	291
TIMM22	29928
GYS2	2998
HSD17B10	3028
HMGCL	3155
KARS1	3735
NDUFS7	374291
ACAT1	38
LIPT2	387787
ACAT2	39
LDHA	3939
CHCHD10	400916
MDH2	4191
MECP2	4204
MIPEP	4285
MT-ATP6	4508
MT-CO1	4512
MT-CO2	4513
MT-CO3	4514
MT-ND1	4535
MT-ND2	4536
MT-ND3	4537
MT-ND4	4538
MT-ND5	4540
MT-ND6	4541
MT-TF	4558
MT-TH	4564
MT-TI	4565
MT-TK	4566
MT-TL1	4567
MT-TL2	4568
MT-TN	4570
MT-TP	4571
MT-TQ	4572
MT-TS1	4574
MT-TS2	4575
MT-TV	4577
MT-TW	4578
NDUFA1	4694
NDUFA2	4695
NDUFA4	4697
NDUFA8	4702
NDUFA9	4704
NDUFA10	4705
NDUFB8	4714
NDUFB9	4715
NDUFC2	4718
NDUFS1	4719
NDUFS2	4720
NDUFS3	4722
NDUFV1	4723
NDUFS4	4724
NDUFS8	4728
NDUFV2	4729
OCRL	4952
OGDH	4967
RRM2B	50484
PNPLA8	50640
PC	5091
MRPS16	51021
YARS2	51067
NDUFA13	51079
NDUFAF1	51103
COQ4	51117
TACO1	51204
PDHA1	5160
LIPT1	51601
MPC1	51660
SLC25A3	5250
PHKG2	5261
POLG	5428
PDP1	54704
TRMT10C	54931
TMEM70	54968
RMND1	55005
DARS2	55157
PNPO	55163
ATAD3A	55210
FOXRED1	55572
TRMU	55687
AGK	55750
NGLY1	55768
TMEM126B	55863
NDUFA12	55967
TWNK	56652
MRPS22	56945
COQ8A	56997
COQ9	57017
RARS2	57038
PDSS2	57107
AARS2	57505
TRMT5	57570
PYGL	5836
RARS1	5917
BCS1L	617
MRPL12	6182
SCO1	6341
SDHA	6389
SDHB	6390
MRPS14	63931
MRPL44	65080
MRPS34	65993
SOD1	6647
SURF1	6834
C1QBP	708
TK2	7084
TUFM	7284
UQCRB	7381
UQCRC2	7385
CA5A	763
UQCC3	790955
NDUFAF5	79133
CARS2	79587
NARS2	79731
TARS2	80222
PUS1	80324
PDHX	8050
SLC19A3	80704
CLPB	81570
ISCA1	81689
GFM2	84340
GTPBP3	84705
HPDL	84842
SERAC1	84947
COX14	84987
GFM1	85476
YARS1	8565
PNPT1	87178
SUCLG1	8802
SYNJ1	8867
HS6ST2	90161
NFS1	9054
SLC7A7	9056
LYRM7	90624
AIFM1	9131
MTRFR	91574
ATPAF2	91647
NDUFAF2	91942
TIMM50	92609
LONP1	9361
COX5A	9377
PMPCB	9512
SCO2	9997
HP_LACTIC_ACIDOSIS
PET100	100131801
DNM1L	10059
TSFM	10102
LRPPRC	10128
SLC25A13	10165
WARS2	10352
FARS2	10667
LIAS	11019
PLPBP	11212
USP18	11274
SLC25A26	115286
SFXN4	119559
EARS2	124454
MICOS13	125988
NDUFA11	126328
NAXE	128240
TANGO2	128989
NADK2	133686
COX6B1	1340
COX8A	1351
COX10	1352
NDUFAF6	137682
CYC1	1537
DBT	1629
DGUOK	1716
DLAT	1737
DLD	1738
TYMP	1890
IBA57	200205
FBP1	2203
FH	2271
ALDOB	229
PMPCA	23203
LARS2	23395
MLYCD	23417
ETHE1	23474
ISCU	23479
G6PC1	2538
SLC37A4	2542
MTO1	25821
NDUFAF3	25915
TKFC	26007
FBXL4	26235
GFER	2671
TPK1	27010
COQ2	27235
NFU1	27247
GATC	283459
SLC13A5	284111
NDUFAF8	284184
SLC25A42	284439
ACAD9	28976
NDUFAF4	29078
SLC25A4	291
HSD17B10	3028
HADHA	3030
HADHB	3032
HADH	3033
NDUFS7	374291
LIPT2	387787
COA6	388753
BOLA3	388962
MIPEP	4285
MPV17	4358
MT-TC	4511
MT-CO1	4512
MT-CO2	4513
MT-CO3	4514
MT-CYB	4519
MT-ND1	4535
MT-ND2	4536
MT-ND3	4537
MT-ND4	4538
MT-ND5	4540
MT-ND6	4541
MT-TE	4556
MT-TF	4558
MT-TH	4564
MT-TK	4566
MT-TL1	4567
MT-TN	4570
MT-TQ	4572
MT-TS1	4574
MT-TS2	4575
MT-TT	4576
MT-TV	4577
MT-TW	4578
NDUFA1	4694
NDUFA4	4697
NDUFA6	4700
NDUFA8	4702
NDUFA10	4705
NDUFB3	4709
NDUFB9	4715
NDUFB10	4716
NDUFS1	4719
NDUFS2	4720
NDUFS3	4722
NDUFV1	4723
NDUFS4	4724
NDUFS6	4726
NDUFS8	4728
NDUFV2	4729
OGDH	4967
ALDH7A1	501
RRM2B	50484
PNPLA8	50640
PC	5091
PCCA	5095
PCCB	5096
MRPS16	51021
PCK1	5105
YARS2	51067
MRPS7	51081
TRNT1	51095
NDUFAF1	51103
COX16	51241
ATP5F1D	513
TIMMDC1	51300
ATP5F1E	514
LARS1	51520
PDHA1	5160
LIPT1	51601
PDHB	5162
MPC1	51660
GATB	5188
SLC25A3	5250
PHKA2	5256
PHKG2	5261
POLG	5428
NDUFB11	54539
PDP1	54704
TRMT10C	54931
PPM1B	5495
TMEM70	54968
RMND1	55005
QRSL1	55278
FOXRED1	55572
TRMU	55687
AGK	55750
TMEM126B	55863
COQ8A	56997
COQ9	57017
PDSS2	57107
LYRM4	57128
AARS2	57505
PYGL	5836
SQOR	58472
BCKDHA	593
BCKDHB	594
SLC25A19	60386
ELAC2	60528
BCS1L	617
RYR1	6261
SDHA	6389
SDHD	6392
MRPS14	63931
SLC3A1	6519
MRPS34	65993
SURF1	6834
TAFAZZIN	6901
TK2	7084
TUFM	7284
UQCRFS1	7386
CA5A	763
UQCC3	790955
NDUFAF5	79133
CAMKMT	79823
NUBPL	80224
PUS1	80324
PDHX	8050
COA8	84334
GTPBP3	84705
SERAC1	84947
SUCLG1	8802
SUCLA2	8803
LYRM7	90624
ATPAF2	91647
NDUFAF2	91942
LONP1	9361
PREPL	9581
SCO2	9997
HP_LACTICACIDURIA
PET117	100303755
LDHD	197257
GATM	2628
MT-ATP6	4508
MT-ND1	4535
MT-ND2	4536
MT-ND3	4537
MT-ND4	4538
MT-ND5	4540
MT-ND6	4541
MT-TK	4566
MT-TL1	4567
MT-TV	4577
MT-TW	4578
NDUFB10	4716
NDUFS4	4724
PDP1	54704
SDHD	6392
SUCLG1	8802
SLC25A21	89874
NFS1	9054
HP_SEVERE_LACTIC_ACIDOSIS
SLC25A26	115286
COQ2	27235
MT-TE	4556
MT-TT	4576
NDUFS4	4724
COX16	51241
PDHA1	5160
TRMU	55687
PDSS2	57107

## Sheet: Table S2
Table S2. Clinical characteristics of patients with ewing sarcoma in the training cohort and validation cohort
	Training cohort (GSE17679 n = 88)	Validation cohort (ICGC n = 56)
Age, n (%)
<18	48(54.5)	39(69.6)
≥18	40(45.5)	17(30.4)
Gender, n (%)
Female	32(36.4)	26(46.4)
Male	56(63.6)	30(53.6)
Metastasis
M0	74(84.1)	38(67.9)
M1	14(15.9)	18(32.1)
Status, n (%)
Alive	36(40.9)	28(50.0)
Dead	52(59.1)	28(50.0)

## Sheet: Table S3
Table S4.Identification of candidate genes for constructing prognostic models by Multivariate Cox regression analysis
Genes	Coeffificient	HR	HR 95%CI (lower)	HR 95%CI (upper)	p-Value
SLC25A12	-0.887	0.412	0.174	0.977	0.044
COX6A2	0.827	2.286	1.315	3.975	0.003
NDUFB9	0.883	2.419	1.187	4.931	0.015
PUS1	1.095	2.989	1.508	5.924	0.002
NDUFB10	1.943	6.982	2.004	24.328	0.002
PPM1B	-1.311	0.27	0.11	0.66	0.004
RYR1	-0.884	0.413	0.298	0.572	0
